# Supplementary material for: Physiological Changes in Chicken Embryos Inoculated with Drugs and Viruses Highlight the Need for More Standardization of this Animal Model
Source: Animals (Basel). 2022 Apr 29;12(9):1156. doi: 10.3390/ani12091156 (PMC9099557; doi:10.3390/ani12091156)
Supplement: Supplementary file 1 [file animals-12-01156-s001.zip]

Archive with 1 entries (1 files):
- animals-1644052-supplementary.pdf
